# Supplementary material for: Testing the Impact of Robotic Lawn Mowers on European Hedgehogs (Erinaceus europaeus) and Designing a Safety Test
Source: Animals (Basel). 2023 Dec 29;14(1):122. doi: 10.3390/ani14010122 (PMC10777904; doi:10.3390/ani14010122)
Supplement: Supplementary file 1 [file animals-14-00122-s001.zip]

Archive with 1 entries (1 files):
- animals-2776559-supplementary.pdf
